# Supplementary material for: Phylogenetic and Codon Usage Bias Analysis Based on mt-DNA of Cyphochilus crataceus (Coleoptera: Melolonthinae) and Its Neighboring Species
Source: Genes (Basel). 2025 Jan 21;16(2):111. doi: 10.3390/genes16020111 (PMC11854983; doi:10.3390/genes16020111)
Supplement: Supplementary file 1 [file genes-16-00111-s001.zip]

Archive with 1 entries (1 files):
- genes-3361625-supplementary.pdf
